# Supplementary material for: A New ICEclc Subfamily Integrative and Conjugative Element Responsible for Horizontal Transfer of Biphenyl and Salicylic Acid Catabolic Pathway in the PCB-Degrading Strain Pseudomonas stutzeri KF716
Source: Microorganisms. 2021 Nov 29;9(12):2462. doi: 10.3390/microorganisms9122462 (PMC8704644; doi:10.3390/microorganisms9122462)
Supplement: Supplementary file 1 [file microorganisms-09-02462-s001.zip]

Archive with 1 entries (1 files):
- microorganisms-1466426-supplementary.pdf
